# Supplementary material for: Carriers of Mitochondrial DNA Macrohaplogroup N Lineages Reached Australia around 50,000 Years Ago following a Northern Asian Route
Source: PLoS One. 2015 Jun 8;10(6):e0129839. doi: 10.1371/journal.pone.0129839 (PMC4460043; doi:10.1371/journal.pone.0129839)
Supplement: S1 Table — (XLSX) [file pone.0129839.s004.xlsx]

## Sheet: S1 table
Table S1. References used in the search for basic N.
Abe S, Usami S, Shinkawa H, Weston MD, Overbeck LD, Hoover DM, Kenyon JB, Horai S, Kimberling WJ. 1998. Phylogenetic analysis of mitochondrial DNA in Japanese pedigrees of sensorineural hearing loss associated with the A1555G mutation. Eur J Hum Genet. 6(6):563-9.
Abu-Amero KK, Al-Boudari OM, Mousa A, Gonzalez AM, Larruga JM, Cabrera VM, Dzimiri N. 2010. The mitochondrial DNA variant 16189T>C is associated with coronary artery disease and myocardial infarction in Saudi Arabs. Genetic Testing and Molecular Biomarkers 14(1):43-47
Abu-Amero KK, Cabrera VM, Larruga JM, Osman EA, González AM, Al-Obeidan SA. 2011a. Eurasian and Sub-Saharan African mitochondrial DNA haplogroup influences pseudoexfoliation glaucoma development in Saudi patients. Molecular Vision 17:543-547
Abu-Amero KK, González AM, Larruga JM, Cabrera VM. 2011c. Mitochondrial DNA lineages of African origin confer susceptibility to primary open-angle glaucoma in Saudi Arabia. Molecular Vision 17:1468-1472
Abu-Amero KK, González AM, Osman EA, Larruga JM, Cabrera VM, Al-Obeidan SA. 2011b. Susceptibility to primary angle closure glaucoma in Saudi Arabia: the possible role of mitochondrial DNA ancestry informative haplogroups. Molecular Vision 17:2171-2176
Abu-Amero KK, Larruga JM, Cabrera VM, González AM. 2008. Mitochondrial DNA structure in the Arabian Peninsula. BMC Evolutionary Biology 8:45
Alshamali F, Brandstätter A, ZimmermannB, Parson W. 2008. Mitochondrial DNA control region variation in Dubai, United Arab Emirates. Forensic Science International: Genetics 2 e9–e10.
Badro DA, Douaihy B, Haber M, Youhanna SC, Salloum A, Ghassibe-Sabbagh M, Johnsrud B, Khazen G, Matisoo-Smith E, Soria-Hernanz DF, Wells RS, Tyler-Smith C, Platt DE, Zalloua PA; Genographic Consortium. 2013. Y-chromosome and mtDNA genetics reveal significant contrasts in affinities of modern Middle Eastern populations with European and African populations. PLoS One. 8(1):e54616.
Bamshad MJ, Watkins WS, Dixon ME, Jorde LB, Rao BB, Naidu JM, Prasad BV, Rasanayagam A, Hammer MF. 1998.Female gene flow stratifies Hindu castes. Nature. 395(6703):651-2.
Barnabas S, Shouche Y, Suresh CG. 2006. High-resolution mtDNA studies of the Indian population: implications for palaeolithic settlement of the Indian subcontinent. Ann Hum Genet. 70(Pt 1):42-58.
Behar DM, Metspalu E, Kivisild T, Rosset S, Tzur S, Hadid Y, Yudkovsky G, Rosengarten D, Pereira L, Amorim A, Kutuev I, Gurwitz D, Bonne-Tamir B, Villems R, Skorecki K. 2008. Counting the founders: the matrilineal genetic ancestry of the Jewish Diaspora. PLoS One. 3(4):e2062.
Benton M, Macartney-Coxson D, Eccles D, Griffiths L, Chambers G, Lea R. 2012. Complete mitochondrial genome sequencing reveals novel haplotypes in a Polynesian population. PLoS One. 7(4):e35026.
Bermisheva M, Tambets K, Villems R, Khusnutdinova E. 2002. Diversity of mitochondrial DNA haplotypes in ethnic populations of the Volga-Ural region of Russia. Mol Biol (Mosk). 36(6):990-1001.
Bermisheva MA, Kutuev IA, Korshunova TIu, Dubova NA, Villems R, Khusnutdinova EK. 2004. Phylogeografic analysis of mitochondrial DNA Nogays: the high level of mixture of maternal lineages from Eastern and Western Eurasia. Mol Biol (Mosk). 38(4):617-24
Bermisheva MA, Kutuev IA, Spitsyn VA, Villems R, Batyrova AZ, Korshunova TIu, Khusnutdinova EK. 2005 Analysis of mitochondrial DNA variation in the population of Oroks. Genetika. 41(1):78-84..
Bertoncini S, Bulayeva K, Ferri G, Pagani L, Caciagli L, Taglioli L, Semyonov I, Bulayev O, Paoli G, Tofanelli S. 2012. The dual origin of Tati-speakers from Dagestan as written in the genealogy of uniparental variants. Am J Hum Biol. 24(4):391-9.
Betty DJ, Chin-Atkins AN, Croft L, Sraml M, Easteal S. 1996. Multiple independent origins of the COII/tRNA(Lys) intergenic 9-bp mtDNA deletion in aboriginal Australians. Am J Hum Genet. 58(2):428-33.
Bi R, Zhang AM, Jia X, Zhang Q, Yao YG. 2012. Complete mitochondrial DNA genome sequence variation of Chinese families with mutation m.3635G>A and Leber hereditary optic neuropathy. Mol Vis. 18:3087-94.
Black ML, Dufall K, Wise C, Sullivan S, Bittles AH. 2006. Genetic ancestries in northwest Cambodia. Ann Hum Biol. 33(5-6):620-7.
Bodner M, Zimmermann B, Röck A, Kloss-Brandstätter A, Horst D, Horst B, Sengchanh S, Sanguansermsri T, Horst J, Krämer T, Schneider PM, Parson W. 2011. Southeast Asian diversity: first insights into the complex mtDNA structure of Laos. BMC Evol Biol. 18;11:49.
Bramanti B, Thomas MG, Haak W, Unterlaender M, Jores P, Tambets K, Antanaitis-Jacobs I, Haidle MN, Jankauskas R, Kind CJ, Lueth F, Terberger T, Hiller J, Matsumura S, Forster P, Burger J. 2009. Genetic discontinuity between local hunter-gatherers and central Europe's first farmers. Science. 2;326(5949):137-40.
Brucato N, Mazières S, Guitard E, Giscard PH, Bois E, Larrouy G, Dugoujon JM. 2012. The Hmong Diaspora: preserved South-East Asian genetic ancestry in French Guianese Asians. C R Biol. 335(10-11):698-707.
Cerný V, Mulligan CJ, Rídl J, Zaloudková M, Edens CM, Hájek M, Pereira L. 2008. Regional differences in the distribution of the sub-Saharan, West Eurasian, and South Asian mtDNA lineages in Yemen. Am J Phys Anthropol. 136(2):128-37.
Chaubey G, Metspalu M, Karmin M Thangaraj K, Rootsi S1, Parik J, Solnik A, Rani DS, Singh VK , Naidu BP, Reddy AG, Metspalu E, Singh L, Kivisild T, Villems R. 2008. Language shift by indigenous population: a model genetic study in South Asia. International Journal of Human Genetics 8: 41.
Chaubey G, Singh M, Crivellaro F, Tamang R, Nandan A, Singh K, Sharma VK, Pathak AK, Shah AM, Sharma V, Singh VK, Selvi Rani D, Rai N, Kushniarevich A, Ilumäe AM, Karmin M, Phillip A, Verma A, Prank E, Singh VK, Li B, Govindaraj P, Chaubey AK, Dubey PK, Reddy AG, Premkumar K, Vishnupriya S, Pande V, Parik J, Rootsi S, Endicott P, Metspalu M, Lahr MM, van Driem G, Villems R, Kivisild T, Singh L, T…
Cheng B, Tang W, He L, Dong Y, Lu J, Lei Y, Yu H, Zhang J, Xiao C. 2008. Genetic imprint of the Mongol: signal from phylogeographic analysis of mitochondrial DNA. J Hum Genet. 53(10):905-13.
Comas D, Calafell F, Bendukidze N, Fañanás L, Bertranpetit J. 2000. Georgian and kurd mtDNA sequence analysis shows a lack of correlation between languages and female genetic lineages. Am J Phys Anthropol. 112(1):5-16.
Comas D, Calafell F, Mateu E, Pérez-Lezaun A, Bosch E, Martínez-Arias R, Clarimon J, Facchini F, Fiori G, Luiselli D, Pettener D, Bertranpetit J. 1998. Trading genes along the silk road: mtDNA sequences and the origin of central Asian populations. Am J Hum Genet. 63(6):1824-38.
Comas D, Plaza S, Wells R, Yuldaseva N, Lao O, Calafell F, Bertranpetit J. 2004. Admixture, migrations, and dispersals in Central Asia: evidence from maternal DNA lineages. European Journal of Human Genetics 12: 495-504
Cordaux R, Saha N, Bentley GR, Aunger R, Sirajuddin SM, Stoneking M. 2003. Mitochondrial DNA analysis reveals diverse histories of tribal populations from India. Eur J Hum Genet. 11(3):253-64.
Cui Y, Li C, Gao S, Xie C, Zhou H. 2010. Early Eurasian migration traces in the Tarim Basin revealed by mtDNA polymorphisms. Am J Phys Anthropol. 2010 Aug;142(4):558-64.
Dancause KN, Chan CW, Arunotai NH, Lum JK. 2009. Origins of the Moken Sea Gypsies inferred from mitochondrial hypervariable region and whole genome sequences. J Hum Genet. 54(2):86-93.
Deguilloux MF, Pemonge MH, Dubut V, Hughes S, Hänni C, Chollet L, Conte E, Murail P. 2011. Human ancient and extant mtDNA from the Gambier Islands (French polynesia): evidence for an early Melanesian maternal contribution and new perspectives into the settlement of easternmost Polynesia. Am J Phys Anthropol. 144(2):248-57.
Delfin F, Min-Shan Ko A, Li M, Gunnarsdóttir ED, Tabbada KA, Salvador JM, Calacal GC, Sagum MS, Datar FA, Padilla SG, De Ungria MC, Stoneking M. 2014. Complete mtDNA genomes of Filipino ethnolinguistic groups: a melting pot of recent and ancient lineages in the Asia-Pacific region. Eur J Hum Genet. 22(2):228-37.
Delfin F, Myles S, Choi Y, Hughes D, Illek R, van Oven M, Pakendorf B, Kayser M, Stoneking M. 2012. Bridging near and remote Oceania: mtDNA and NRY variation in the Solomon Islands. Mol Biol Evol. 29(2):545-64.
Deng QY, Wang CC, Wangy XQ, Wang LX, Wang ZY, Wu WJ, Li H, the Genographic Consortium. 2013. Genetic affinity between the Kam‐Sui speaking Chadong and Mulam people. Journal of Systematics and Evolution 51 (3): 263–270.
Derbeneva OA, Starikovskaia EB, Volod'ko NV, Wallace DC, Sukernik RI. 2002a. Mitochondrial DNA variation in Kets and Nganasans and the early peoples of Northern Eurasia. Genetika. 38(11):1554-60.
Derbeneva OA, Starikovskaya EB, Wallace DC, Sukernik RI. 2002b. Traces of early Eurasians in the Mansi of northwest Siberia revealed by mitochondrial DNA analysis. Am J Hum Genet. 70(4):1009-14.
Derenko M, Malyarchuk B, Bahmanimehr A, Denisova G, Perkova M, Farjadian S, Yepiskoposyan L. 2013. Complete mitochondrial DNA diversity in Iranians. PLoS One. 14;8(11):e80673.
Derenko M, Malyarchuk B, Denisova G, Perkova M, Rogalla U, Grzybowski T, Khusnutdinova E, Dambueva I, Zakharov I. 2012. Complete mitochondrial DNA analysis of eastern Eurasian haplogroups rarely found in populations of northern Asia and eastern Europe. PLoS One. 7(2):e32179.
Derenko MV, Maliarchuk BA, Zakharov IA. 2002. Origin of caucasoid-specific mitochondrial DNA lineages in the ethnic populations of the Altai-Sayan region. Genetika. 38(9):1292-7.
Derenko MV, Malyarchuk BA, Dambueva IK, Shaikhaev GO, Dorzhu CM, Nimaev DD, Zakharov IA. 2000. Mitochondrial DNA variation in two South Siberian Aboriginal populations: implications for the genetic history of North Asia. Hum Biol. 72(6):945-73.
Di Cristofaro J, Pennarun E, Mazières S, Myres NM, Lin AA, Temori SA, Metspalu M, Metspalu E, Witzel M, King RJ, Underhill PA, Villems R, Chiaroni J. 2013. Afghan Hindu Kush: where Eurasian sub-continent gene flows converge. PLoS One. 18;8(10):e76748.
Duggan AT, Evans B, Friedlaender FR, Friedlaender JS, Koki G, Merriwether DA, Kayser M, Stoneking M. 2014. Maternal history of Oceania from complete mtDNA genomes: contrasting ancient diversity with recent homogenization due to the Austronesian expansion. Am J Hum Genet. 1;94(5):721-33.
Duggan AT, Whitten M, Wiebe V, Crawford M, Butthof A, Spitsyn V, Makarov S, Novgorodov I, Osakovsky V, Pakendorf B. 2013. Investigating the prehistory of Tungusic peoples of Siberia and the Amur-Ussuri region with complete mtDNA genome sequences and Y-chromosomal markers. PLoS One. 12;8(12):e83570.
Dulik MC, Zhadanov SI, Osipova LP, Askapuli A, Gau L, Gokcumen O, Rubinstein S, Schurr TG. 2012. Mitochondrial DNA and Y chromosome variation provides evidence for a recent common ancestry between Native Americans and Indigenous Altaians. Am J Hum Genet. 10;90(2):229-46.
Fedorova SA, Reidla M, Metspalu E, Metspalu M, Rootsi S, Tambets K, Trofimova N, Zhadanov SI, Hooshiar Kashani B, Olivieri A, Voevoda MI, Osipova LP, Platonov FA, Tomsky MI, Khusnutdinova EK, Torroni A, Villems R. 2013. Autosomal and uniparental portraits of the native populations of Sakha (Yakutia): implications for the peopling of Northeast Eurasia. BMC Evol Biol. 13:127.
Fornarino S, Pala M, Battaglia V, Maranta R, Achilli A, Modiano G, Torroni A, Semino O, Santachiara-Benerecetti SA. 2009. Mitochondrial and Y-chromosome diversity of the Tharus (Nepal): a reservoir of genetic variation. BMC Evol Biol.2;9:154.
Fucharoen G, Fucharoen S, Horai S. 2001. Mitochondrial DNA polymorphisms in Thailand. J Hum Genet. 46(3):115-25.
Gayden T, Perez A, Persad PJ, Bukhari A, Chennakrishnaiah S, Simms T, Maloney T, Rodriguez K, Herrera RJ. 2013. The Himalayas: barrier and conduit for gene flow. Am J Phys Anthropol. 151(2):169-82.
Gazi NN, Tamang R, Singh VK, Ferdous A, Pathak AK, Singh M, Anugula S, Veeraiah P, Kadarkaraisamy S, Yadav BK, Reddy AG, Rani DS, Qadri SS, Singh L, Chaubey G, Thangaraj K. 2013. Genetic structure of Tibeto-Burman populations of Bangladesh: evaluating the gene flow along the sides of Bay-of-Bengal. PLoS One. 9;8(10):e75064.
Gokcumen O, Dulik MC, Pai AA, Zhadanov SI, Rubinstein S, Osipova LP, Andreenkov OV, Tabikhanova LE, Gubina MA, Labuda D, Schurr TG. 2008. Genetic variation in the enigmatic Altaian Kazakhs of South-Central Russia: insights into Turkic population history. Am J Phys Anthropol. 136(3):278-93.
González-Ruiz M, Santos C, Jordana X, Simón M, Lalueza-Fox C, Gigli E, Aluja MP, Malgosa A. 2012. Tracing the Origin of the East-West Population Admixture in the Altai Region (Central Asia). PLoS ONE 7 (11):e48904
Grzybowski T, Malyarchuk BA, Derenko MV, Perkova MA, Bednarek J, Woźniak M. 2007. Complex interactions of the Eastern and Western Slavic populations with other European groups as revealed by mitochondrial DNA analysis. Forensic Sci Int Genet. 1(2):141-7.
Gunnarsdóttir ED, Li M, Bauchet M, Finstermeier K, Stoneking M. 2011a. High-throughput sequencing of complete human mtDNA genomes from the Philippines. Genome Res. 21(1):1-11.
Gunnarsdóttir ED, Nandineni MR, Li M, Myles S, Gil D, Pakendorf B, Stoneking M. 2011b. Larger mitochondrial DNA than Y-chromosome differences between matrilocal and patrilocal groups from Sumatra. Nat Commun. 2:228.
Heyer E, Georges M, Pachner M, Endicott P. 2013. Genetic diversity of four Filipino negrito populations from Luzon: comparison of male and female effective population sizes and differential integration of immigrants into Aeta and Agta communities. Hum Biol. 85(1-3):189-208.
Hill C, Soares P, Mormina M, Macaulay V, Clarke D, Blumbach PB, Vizuete-Forster M, Forster P, Bulbeck D, Oppenheimer S, Richards M. 2007. A mitochondrial stratigraphy for island southeast Asia. Am J Hum Genet. 80(1):29-43.
Hill C, Soares P, Mormina M, Macaulay V, Meehan W, Blackburn J, Clarke D, Raja JM, Ismail P, Bulbeck D, Oppenheimer S, Richards M. 2006. Phylogeography and ethnogenesis of aboriginal Southeast Asians. Mol Biol Evol. 23(12):2480-91.
Horai S, Murayama K, Hayasaka K, Matsubayashi S, Hattori Y, Fucharoen G,, Harihara S, Park KS, Omoto K, Pan IH. 1996.mtDNA polymorphism in East Asian Populations, with special reference to the peopling of Japan. Am J Hum Genet. 59(3):579-90.
Hudjashov G, Kivisild T, Underhill PA, Endicott P, Sanchez JJ, Lin AA, Shen P, Oefner P, Renfrew C, Villems R, Forster P. 2007. Revealing the prehistoric settlement of Australia by Y chromosome and mtDNA analysis. Proc Natl Acad Sci U S A. 22;104(21):8726-30.
Imaizumi K, Parsons TJ, Yoshino M, Holland MM. 2002. A new database of mitochondrial DNA hypervariable regions I and II sequences from 162 Japanese individuals. Int J Legal Med. 116(2):68-73.
Irwin JA, Ikramov A, Saunier J, Bodner M, Amory S, Röck A, O'Callaghan J, Nuritdinov A, Atakhodjaev S, Mukhamedov R, Parson W, Parsons TJ. The mtDNA composition of Uzbekistan: a microcosm of Central Asian patterns. 2010. Int J Legal Med. 124(3):195-204.
Irwin JA, Saunier JL, Beh P, Strouss KM, Paintner CD, Parsons TJ. 2009. Mitochondrial DNA control region variation in a population sample from Hong Kong, China. Forensic Sci Int Genet. 3(4):e119-25.
Irwin JA, Saunier JL, Strouss KM, Diegoli TM, Sturk KA, O'Callaghan JE, Paintner CD, Hohoff C, Brinkmann B, Parsons TJ. 2008. Mitochondrial control region sequences from a Vietnamese population sample. Int J Legal Med. 122(3):257-9.
Ji F, a, Sharpley MS, Derbeneva O, Alves LS, Qian P, Wang Y, Chalkia D, Lvova M, Xu J, Yao J, Simon M, Platt Jc, Xu S, Angelin A, Davila A, Huang T, Wang PH, Chuang LM, Moore LGg, Qian Ga, Wallac DC. 2012. Mitochondrial DNA variant associated with Leber hereditary optic neuropathy and high-altitude Tibetans. Proc Natl Acad Sci USA 109(19):7391-7396.
Jinam TA, Hong LC, Phipps ME, Stoneking M, Ameen M, Edo J; HUGO Pan-Asian SNP Consortium, Saitou N. 2012. Evolutionary history of continental southeast Asians: "early train" hypothesis based on genetic analysis of mitochondrial and autosomal DNA data. Mol Biol Evol. 29(11):3513-27.
Kaewsutthi S, Phasukkijwatana N, Joyjinda Y, Chuenkongkaew W, Kunhapan B, Tun AW, Suktitipat B, Lertrit P. 2011. Mitochondrial haplogroup background may influence Southeast Asian G11778A Leber hereditary optic neuropathy. Invest Ophthalmol Vis Sci. 52(7):4742-8.
Kampuansai J, Bertorelle G, Castri L, Nakbunlung S, Seielstade M, Kangwanponga D. 2007. Mitochondrial DNA Variation of Tai Speaking Peoples in Northern Thailand. Science Asia 33: 443-448.
Kang L, Zheng HX, Chen F, Yan S, Liu K, Qin Z, Liu L, Zhao Z, Li L, Wang X, He Y, Jin L. 2013. mtDNA lineage expansions in Sherpa population suggest adaptive evolution in Tibetan highlands. Mol Biol Evol. 30(12):2579-87.
Kayser M, Choi Y, van Oven M, Mona S, Brauer S, Trent RJ, Suarkia D, Schiefenhövel W, Stoneking M. 2008. The impact of the Austronesian expansion: evidence from mtDNA and Y chromosome diversity in the Admiralty Islands of Melanesia. Mol Biol Evol. 25(7):1362-74.
Keyser C, Bouakaze C, Crubézy E, Nikolaev VG, Montagnon D, Reis T, Ludes B. 2009. Ancient DNA provides new insights into the history of south Siberian Kurgan people. Hum Genet. 126(3):395-410.
Kivisild T, Bamshad MJ, Kaldma K, Metspalu M, Metspalu E, Reidla M, Laos S, Parik J, Watkins WS, Dixon ME, Papiha SS, Mastana SS, Mir MR, Ferak V, Villems R. 1999. Deep common ancestry of indian and western-Eurasian mitochondrial DNA lineages. Curr Biol. 18;9(22):1331-4.
Kivisild T, Rootsi S, Metspalu M, Mastana S, Kaldma K, Parik J, Metspalu E, Adojaan M, Tolk HV, Stepanov V, Gölge M, Usanga E, Papiha SS, Cinnioğlu C, King R, Cavalli-Sforza L, Underhill PA, Villems R. 2003. The genetic heritage of the earliest settlers persists both in Indian tribal and caste populations. Am J Hum Genet. 72(2):313-32.
Kivisild T, Tolk HV, Parik J, Wang Y, Papiha SS, Bandelt HJ, Villems R. 2002. The emerging limbs and twigs of the East Asian mtDNA tree. Mol Biol Evol. 19(10):1737-51.
Ko AM, Chen CY, Fu Q, Delfin F, Li M, Chiu HL, Stoneking M, Ko YC. 2014. Early Austronesians: into and out of Taiwan. Am J Hum Genet. 6;94(3):426-36.
Kolman CJ, Sambuughin N, Bermingham E. 1996. Mitochondrial DNA analysis of Mongolian populations and implications for the origin of New World founders. Genetics. 142(4):1321-34.
Kong QP, Sun C, Wang HW, Zhao M, Wang WZ, Zhong L, Hao XD, Pan H, Wang SY, Cheng YT, Zhu CL, Wu SF, Liu LN, Jin JQ, Yao YG, Zhang YP. 2011. Large-scale mtDNA screening reveals a surprising matrilineal complexity in east Asia and its implications to the peopling of the region. Mol Biol Evol. 28(1):513-22.
Kong QP, Yao YG, Liu M, Shen SP, Chen C, Zhu CL, Palanichamy MG, Zhang YP. 2003. Mitochondrial DNA sequence polymorphisms of five ethnic populations from northern China. Hum Genet. 113(5):391-405.
Koyama H, Iwasa M, Maeno Y, Tsuchimochi T, Isobe I, Seko-Nakamura Y, Monma-Ohtaki J, Matsumoto T, Ogawa S, Sato B, Nagao M. 2002. Mitochondrial sequence haplotype in the Japanese population. Forensic Sci Int. 24;125(1):93-6.
Kushniarevich A, Sivitskaya L, Danilenko N, Novogrodskii T, Tsybovsky I, Kiseleva A, Kotova S, Chaubey G, Metspalu E, Sahakyan H, Bahmanimehr A, Reidla M, Rootsi S, Parik J, Reisberg T, Achilli A, Kashani BH, Gandini F, Olivieri A, Behar DM, Torroni A, Davydenko O, Villems R. 013. Uniparental Genetic Heritage of Belarusians: Encounter of Rare Middle Eastern Matrilineages with a Central European M…
Kutanan W, Kampuansai J, Fuselli S, Nakbunlung S, Seielstad M, Bertorelle G, Kangwanpong D. 2011. Genetic structure of the Mon-Khmer speaking groups and their affinity to the neighbouring Tai populations in Northern Thailand. BMC Genet. 15;12:56.
Lee EJ, Koki G, Merriwether DA. 2010. Characterization of population structure from the mitochondrial DNA vis-à-vis language and geography in Papua New Guinea. Am J Phys Anthropol. 142(4):613-24.
Lee SD, Lee YS, Lee JB. 2002. Polymorphism in the mitochondrial cytochrome B gene in Koreans. An additional marker for individual identification. Int J Legal Med. 116(2):74-8.
Lee SD, Shin CH, Kim KB, Lee YS, Lee JB. 1997. Sequence variation of mitochondrial DNA control region in Koreans. Forensic Sci Int. 6;87(2):99-116.
Li DN, Wang cc, Lu Y, Qin ZD, Yang K, Lin XJ, Li H. 2013a. Three phases for the early peopling of Hainan Island viewed from mitochondrial DNA. Journal of Systematics and Evolution 51,6:671-680
Li DN, Wang CC, Yang K, Qin ZD, Lu Y, Lin XJ, Li H, The Genographic Consortium. 2013b. Substitution of Hainan indigenous genetic lineage in the Utsat people, exiles of the Champa kingdom. Journal of Systematics and Evolution 51 (3): 287–294
Li H, Cai X, Winograd-Cort ER, Wen B, Cheng X, Qin Z, Liu W, Liu Y, Pan S, Qian J, Tan CC, Jin L. 2007. Mitochondrial DNA diversity and population differentiation in southern East Asia. Am J Phys Anthropol. 134(4):481-8.
Lim LS, Ang KC, Mahani MC, Shahrom AW and Md-Zain BM. 2010. Mitochondrial DNA Polymorphism and Phylogenetic Relationships of Proto Malays in Peninsular Malaysia. J Biol Sci 10 (2), 71-83.
Liu C, Wang SY, Zhao M, Xu ZY, Hu YH, Chen F, Zhang RZ, Gao GF, Yu YS, Kong QP. 2011. Mitochondrial DNA polymorphisms in Gelao ethnic group residing in Southwest China. Forensic Sci Int Genet. 5(1):e4-10.
Loo JH, Trejaut JA, Yen JC, Chen ZS, Lee CL, Lin M. 2011. Genetic affinities between the Yami tribe people of Orchid Island and the Philippine Islanders of the Batanes archipelago. BMC Genet. 31;12:21.
Lu Y, Pan SL, Qin SM, Qin ZD, Wang C, Gan RJ, Li L, the Genographic Consortium. 2013. Genetic evidence for the multiple origins of Pinghua Chinese. Journal of Systematics and Evolution 51 (3): 271–279
Lu Y, Wang C, Qin Z, Wen B, Farina SE, Jin L, Li H; Genographic Consortium. 2012. Mitochondrial origin of the matrilocal Mosuo people in China. Mitochondrial DNA. 23(1):13-9.
Lum JK, Cann RL. 2000. mtDNA lineage analyses: Origins and migrations of Micronesians and Polynesians. Am J Phy Anthrpol 113, 2: 151–168.
Macaulay V, Richards M, Hickey E, Vega E, Cruciani F, Guida V, Scozzari R, Bonné-Tamir B, Sykes B, Torroni A. 1999. The emerging tree of West Eurasian mtDNAs: a synthesis of control-region sequences and RFLPs. Am J Hum Genet 64: 232-249
Malyarchuk B, Derenko M, Denisova G, Kravtsova O. 2010. Mitogenomic diversity in Tatars from the Volga-Ural region of Russia. Mol Biol Evol. 27(10):2220-6.
Malyarchuk B, Derenko M, Grzybowski T, Lunkina A, Czarny J, Rychkov S,, Morozova I, Denisova G, Miścicka-Sliwka D. 2004. Differentiation of mitochondrial DNA and Y chromosomes in Russian populations. Hum Biol. 76(6):877-900.
Marchani EE, Watkins WS, Bulayeva K, Harpending HC, Jorde LB. 2008. Culture creates genetic structure in the Caucasus: autosomal, mitochondrial, and Y-chromosomal variation in Daghestan. BMC Genet. 9:47.
Maruyama S, Nohira-Koike C, Minaguchi K, Nambiar P. 2010. MtDNA control region sequence polymorphisms and phylogenetic analysis of Malay population living in or around Kuala Lumpur in Malaysia. Int J Legal Med. 124(2):165-70.
McAllister P, Nagle N, Mitchell RJ. 2013. The Australian Barrineans and Their Relationship to Southeast Asian Negritos: An Investigation using Mitochondrial Genomics. Human Biology 85(1–3):485–502.
Melton T, Clifford S, Martinson J, Batzer M, Stoneking M. 1998. Genetic evidence for the proto-Austronesian homeland in Asia: mtDNA and nuclear DNA variation in Taiwanese aboriginal tribes. Am J Hum Genet 63:1807–1823
Melton T, Clifford S, Martinson J, Batzer M, Stoneking M. 1998. Genetic evidence for the proto-Austronesian homeland in Asia: mtDNA and nuclear DNA variation in Taiwanese aboriginal tribes. Am J Hum Genet. 63(6):1807-23.
Metspalu M, Kivisild T, Metspalu E, Parik J, Hudjashov G, Kaldma K, Serk P, Karmin M, Behar DM, Gilbert MT, Endicott P, Mastana S, Papiha SS, Skorecki K, Torroni A, Villems R. 2004. Most of the extant mtDNA boundaries in south and southwest Asia were likely shaped during the initial settlement of Eurasia by anatomically modern humans. BMC Genet. 31;5:26.
Mielnik-Sikorska M, Daca P, Malyarchuk B, Derenko M, Skonieczna K, Perkova M, Dobosz T, Grzybowski T. 2013. The history of Slavs inferred from complete mitochondrial genome sequences. PLoS One. (1):e54360.
Mona S, Grunz KE, Brauer S, Pakendorf B, Castrì L, Sudoyo H, Marzuki S, Barnes RH, Schmidtke J, Stoneking M, Kayser M. 2009. Genetic admixture history of Eastern Indonesia as revealed by Y-chromosome and mitochondrial DNA analysis. Mol Biol Evol. 26(8):1865-77.
Mountain JL, Hebert JM, Bhattacharyya S, Underhill PA, Ottolenghi C, Gadgil M, Cavalli-Sforza LL. 1995. Demographic history of India and mtDNA-sequence diversity. Am J Hum Genet. 56(4):979-92.
Nasidze I, Ling EY, Quinque D, Dupanloup I, Cordaux R, Rychkov S, Naumova O, Zhukova O, Sarraf-Zadegan N, Naderi GA, Asgary S, Sardas S, Farhud DD, Sarkisian T, Asadov C, Kerimov A, Stoneking M. 2004b. Mitochondrial DNA and Y-chromosome variation in the caucasus. Ann Hum Genet. 68(Pt 3):205-21.
Nasidze I, Quinque D, Dupanloup I, Rychkov S, Naumova O, Zhukova O, Stoneking M. 2004a. Genetic evidence concerning the origins of South and North Ossetians. Ann Hum Genet. 68(Pt 6):588-99.
Nasidze I, Stoneking M. 2001. Mitochondrial DNA variation and language replacements in the Caucasus. Proc R Soc Lond 268:1197-1206.
Nishimaki Y, Sato K, Fang L, Ma M, Hasekura H, Boettcher B. 1999. Sequence polymorphism in the mtDNA HV1 region in Japanese and Chinese. Leg Med (Tokyo). 1(4):238-49.
Non AL, Al-Meeri A, Raaum RL, Sanchez LF, Mulligan CJ. 2011. Mitochondrial DNA reveals distinct evolutionary histories for Jewish populations in Yemen and Ethiopia. Am J Phys Anthropol. 144(1):1-10.
Nur Haslindawaty AR, Panneerchelvam S, Edinur HA, Norazmi MN, Zafarina Z. 2010. Sequence polymorphisms of mtDNA HV1, HV2, and HV3 regions in the Malay population of Peninsular Malaysia. Int J Legal Med. 124(5):415-26.
Oota H, Kitano T, Jin F, Yuasa I, Wang L, Ueda S, Saitou N, Stoneking M. 2002. Extreme mtDNA homogeneity in continental Asian populations. Am J Phys Anthropol. 118(2):146-53.
Oota H, Settheetham-Ishida W, Tiwawech D, Ishida T, Stoneking M. 2001. Human mtDNA and Y-chromosome variation is correlated with matrilocal versus patrilocal residence. Nat Genet. 29(1):20-1.
Pakendorf B, Novgorodov IN, Osakovskij VL, Danilova AP, Protod'jakonov AP, Stoneking M. 2006. Investigating the effects of prehistoric migrations in Siberia: genetic variation and the origins of Yakuts. Hum Genet. 120(3):334-53.
Parson W, Strobl C, Huber G, Zimmermann B, Gomes SM, Souto L, Fendt L, Delport R, Langit R, Wootton S, Lagacé R, Irwin J. 2013. Evaluation of next generation mtGenome sequencing using the Ion Torrent Personal Genome Machine (PGM). Forensic Sci Int Genet. 7(5):543-9.
Peng M-S, He J-D, Liu H-X, Zhang Y-P. 2011. Tracing the legacy of the early Hainan Islanders a perspective from mitochondrial DNA. BMC Evol Biol. 11:46
Peng MS, Quang HH, Dang KP, Trieu AV, Wang HW, Yao YG, Kong QP, Zhang YP. 2010. Tracing the Austronesian footprint in Mainland Southeast Asia: a perspective from mitochondrial DNA. Mol Biol Evol. 27(10):2417-30.
Pfeiffer H, Steighner R, Fisher R, Mörnstad H, Yoon CL, Holland MM. 1998. Mitochondrial DNA extraction and typing from isolated dentin-experimental evaluation in a Korean population. Int J Legal Med. 111(6):309-13.
Phillips-Krawczak C, Devor E, Zlojutro M, Moffat-Wilson K, Crawford MH. 2006. MtDNA variation in the Altai-Kizhi population of southern Siberia: a synthesis of genetic variation. Hum Biol. 78(4):477-94.
Pierson MJ, Martinez-Arias R, Holland BR, Gemmell NJ, Hurles ME, Penny D. 2006. Deciphering past human population movements in Oceania: provably optimal trees of 127 mtDNA genomes. Mol Biol Evol. 23(10):1966-75.
Pimenoff VN, Comas D, Palo JU, Vershubsky G, Kozlov A, Sajantila A. 2008. Northwest Siberian Khanty and Mansi in the junction of West and East Eurasian gene pools as revealed by uniparental markers. Eur J Hum Genet. 16(10):1254-64.
Prasad BV, Ricker CE, Watkins WS, Dixon ME, Rao BB, Naidu JM, Jorde LB,, Bamshad M. 2001. Mitochondrial DNA variation in Nicobarese Islanders. Hum Biol. 73(5):715-25.
Presser JC, Redd AJ, Stoneking M. 2002. TASMANIAN ABORIGINES AND DNA. Papers and Proceedings of the Royal Society of Tasmania: 136:35-38.
Pshenichnov A, Balanovsky O, Utevska O, Metspalu E, Zaporozhchenko V,Agdzhoyan A, Churnosov M, Atramentova L, Balanovska E. 2013. Genetic affinities of Ukrainians from the maternal perspective. Am J Phys Anthropol. 152(4):543-50.
Qi X, Cui C, Peng Y, Zhang X, Yang Z, Zhong H, Zhang H, Xiang K, Cao X, Wang Y, Ouzhuluobu, Basang, Ciwangsangbu, Bianba, Gonggalanzi, Wu T, Chen H, Shi H, Su B. 2013. Genetic evidence of paleolithic colonization and neolithic expansion of modern humans on the tibetan plateau. Mol Biol Evol. 30(8):1761-78.
Qian YP, Chu ZT, Dai Q, Wei CD, Chu JY, Tajima A, Horai S. 2001. Mitochondrial DNA polymorphisms in Yunnan nationalities in China. J Hum Genet. 46(4):211-20.
Qin Z, Yang Y, Kang L, Yan S, Cho K, Cai X, Lu Y, Zheng H, Zhu D, Fei D, Li S, Jin L, Li H, The Genographic Consortium. 2010. A mitochondrial revelation of early human migrations to the Tibetan Plateau before and after the last glacial maximum. Am J Phys Anthropol. 143(4):555-69.
Quintana-Murci L, Chaix R, Wells RS, Behar DM, Sayar H, Scozzari R, Rengo C, Al-Zahery N, Semino O, Santachiara-Benerecetti AS, Coppa A, Ayub Q, Mohyuddin A, Tyler-Smith C, Qasim Mehdi S, Torroni A, McElreavey K. 2004. Where west meets east: the complex mtDNA landscape of the southwest and Central Asian corridor. Am J Hum Genet. 74(5):827-45.
Rakha A, Shin KJ, Yoon JA, Kim NY, Siddique MH, Yang IS, Yang WI, Lee HY. 2011. Forensic and genetic characterization of mtDNA from Pathans of Pakistan. Int J Legal Med. 125(6):841-8.
Ranaweera L, Kaewsutthi S, Win Tun A, Boonyarit H, Poolsuwan S, Lertrit P. 2014. Mitochondrial DNA history of Sri Lankan ethnic people: their relations within the island and with the Indian subcontinental populations. J Hum Genet. 59(1):28-36.
Redd AJ, Stoneking M. 1999. Peopling of Sahul: mtDNA variation in aboriginal Australian and Papua New Guinean populations. Am J Hum Genet. 65(3):808-28.
Redd AJ, Takezaki N, Sherry ST, McGarvey ST, Sofro AS, Stoneking M. 1995. Evolutionary history of the COII/tRNALys intergenic 9 base pair deletion in human mitochondrial DNAs from the Pacific. Mol Biol Evol. 12(4):604-15.
Reddy BM, Langstieh BT, Kumar V, Nagaraja T, Reddy AN, Meka A, Reddy AG, Thangaraj K, Singh L. 2007. Austro-Asiatic tribes of Northeast India provide hitherto missing genetic link between South and Southeast Asia. PLoS One. 2(11):e1141.
Ricaut F-X M. Bellatti M, Lahr MM. 2006. Ancient Mitochondrial DNA From Malaysian Hair Samples: Some Indications of Southeast Asian Population Movements. Am J Hum Bio 18:654–667.
Ricaut FX, Thomas T, Arganini C, Staughton J, Leavesley M, Bellatti M, Foley R, Mirazon Lahr M. 2008. Mitochondrial DNA variation in Karkar Islanders. Ann Hum Genet. 72(Pt 3):349-67.
Richards M, Macaulay V, Hickey E, Vega E, Sykes B, Guida V, Rengo C, Sellitto D, Cruciani F, Kivisild T, Villems R, Thomas M, Rychkov S, Rychkov O, Rychkov Y, Golge M, Dimitrov D, Hill E, Bradley D, Romano V, Cali F, Vona G, Demaine A, Papiha S, Triantaphyllidis C, Stefanescu G, Hatina J, Belledi M, Di Rienzo A, Novelletto A, Oppenheim A, Norby S, Al-Zaheri N, Santachiara-Benerecetti S, Scozari R…
Roychoudhury S, Roy S, Basu A, Banerjee R, Vishwanathan H, Usha Rani MV, Sil SK, Mitra M, Majumder PP. 2001. Genomic structures and population histories of linguistically distinct tribal groups of India. Hum Genet. 109(3):339-50.
Scheible M, Alenizi M, Sturk-Andreaggi K, Coble MD, Ismael S, Irwin JA. 2011. Mitochondrial DNA control region variation in a Kuwaiti population sample. Forensic Sci Int Genet. 5(4):e112-3.
Scholes C, Siddle K, Ducourneau A, Crivellaro F, Järve M, Rootsi S, Bellatti M, Tabbada K, Mormina M, Reidla M, Villems R, Kivisild T, Lahr MM, Migliano AB. 2011. Genetic diversity and evidence for population admixture in Batak Negritos from Palawan. Am J Phys Anthropol. 146(1):62-72.
Schönberg A, Theunert C, Li M, Stoneking M, Nasidze I. 2011. High-throughput sequencing of complete human mtDNA genomes from the Caucasus and West Asia: high diversity and demographic inferences. European Journal of Human Genetics 19: 988–994.
Schurr TG, Sukernik RI, Starikovskaya YB, Wallace DC. 1999. Mitochondrial DNA variation in Koryaks and Itel'men: population replacement in the Okhotsk Sea-Bering Sea region during the Neolithic. Am J Phys Anthropol. 108(1):1-39.
Sekiguchi K, Imaizumi K, Fujii K, Mizuno N, Ogawa Y, Akutsu T, Nakahara H,Kitayama T, Kasai K. 2008. Mitochondrial DNA population data of HV1 and HV2 sequences from Japanese individuals. Leg Med (Tokyo). 10(5):284-286.
Seo Y, Stradmann-Bellinghausen B, Rittner C, Takahama K, Schneider PM. 1998. Sequence polymorphism of mitochondrial DNA control region in Japanese. Forensic Sci Int. 9;97(2-3):155-64.
Shah AM, Tamang R, Moorjani P, Rani DS, Govindaraj P, Kulkarni G, Bhattacharya T, Mustak MS, Bhaskar LV, Reddy AG, Gadhvi D, Gai PB, Chaubey G, Patterson N, Reich D, Tyler-Smith C, Singh L, Thangaraj K. 2011. Indian Siddis: African descendants with Indian admixture. Am J Hum Genet. 15;89(1):154-61.
Sharma G, Tamang R, Chaudhary R, Singh VK, Shah AM, Anugula S, Rani DS, Alla G. Reddy AG, Eaaswarkhanth M, Chaubey G, Singh L, Thangaraj K. 2012. Genetic Affinities of the Central Indian Tribal Populations. PLoS One. 7(2): e32546.
Shlush LI, Behar DM, Yudkovsky G, Templeton A, Hadid Y, Basis F, Hammer M, Itzkovitz S, Skorecki K. 2008. The Druze: a population genetic refugium of the Near East. PLoS One. 3(5):e2105.
Simonson TS, Xing J, Barrett R, Jerah E, Loa P, Zhang Y, Watkins WS, Witherspoon DJ, Huff CD, Woodward S, Mowry B, Jorde LB. 2011. Ancestry of the Iban is predominantly Southeast Asian: genetic evidence from autosomal, mitochondrial, and Y chromosomes. PLoS One. 31;6(1):e16338.
Soares P, Rito T, Trejaut J, Mormina M, Hill C, Tinkler-Hundal E, Braid M, Clarke DJ, Loo JH, Thomson N, Denham T, Donohue M, Macaulay V, Lin M, Oppenheimer S, Richards MB. 2011. Ancient voyaging and Polynesian origins. Am J Hum Genet. 11;88(2):239-47.
Starikovskaya EB, Sukernik RI, Derbeneva OA, Volodko NV, Ruiz-Pesini E,, Torroni A, Brown MD, Lott MT, Hosseini SH, Huoponen K, Wallace DC. 2005. Mitochondrial DNA diversity in indigenous populations of the southern extent of Siberia, and the origins of Native American haplogroups. Ann Hum Genet. 69(Pt1):67-89.
Sukernik RI, Volodko NV, Mazunin IO, Eltsov NP, Dryomov SV, Starikovskaya EB. 2012. Mitochondrial genome diversity in the Tubalar, Even, and Ulchi: contribution to prehistory of native Siberians and their affinities to Native Americans. Am J Phys Anthropol. 148(1):123-38.
Summerer M, Horst J, Erhart G, Weißensteiner H, Schönherr S, Pacher D, Forer L, Horst D, Manhart A, Horst B, Sanguansermsri T, Kloss-Brandstätter A. 2014. Large-scale mitochondrial DNA analysis in Southeast Asia reveals effects of cultural isolation in the multi-ethnic population of Myanmar. BMC Evol Biol. 2014 Jan 28;14:17. evolutionary
Sykes B, Leiboff A, Low-Beer J, Tetzner S, Richards M. 1995. The origins of the Polynesians: an interpretation from mitochondrial lineage analysis. Am J Hum Genet 57:1463–1475.
Tabbada KA, Trejaut J, Loo JH, Chen YM, Lin M, Mirazón-Lahr M, Kivisild T, De Ungria MC. 2010. Philippine mitochondrial DNA diversity: a populated viaduct between Taiwan and Indonesia? Mol Biol Evol. 27(1):21-31.
Tajima A, Sun CS, Pan IH, Ishida T, Saitou N, Horai S. 2003. Mitochondrial DNA polymorphisms in nine aboriginal groups of Taiwan: implications for the population history of aboriginal Taiwanese. Hum Genet. 113(1):24-33.
Tanaka M, Cabrera VM, González AM, Larruga JM, Takeyasu T, Fuku N, Guo LJ, Hirose R, Fujita Y, Kurata M, Shinoda K, Umetsu K, Yamada Y, Oshida Y, Sato Y, Hattori N, Mizuno Y, Arai Y, Hirose N, Ohta S, Ogawa O, Tanaka Y, Kawamori R, Shamoto-Nagai M, Maruyama W, Shimokata H, Suzuki R, Shimodaira H. 2004. Mitochondrial genome variation in eastern Asia and the peopling of Japan. Genome Res: 14(10A):1…
Thangaraj K, Chaubey G, Kivisild T, Selvi Rani D, Singh VK, Ismail T, Carvalho-Silva D, Metspalu M, Bhaskar LV, Reddy AG, Chandra S, Pande V, Prathap Naidu B, Adarsh N, Verma A, Jyothi IA, Mallick CB, Shrivastava N, Devasena R, Kumari B, Singh AK, Dwivedi SK, Singh S, Rao G, Gupta P, Sonvane V, Kumari K, Basha A, Bhargavi KR, Lalremruata A, Gupta AK, Kaur G, Reddy KK, Rao AP, Villems R, Tyler-Smi…
Thangaraj K, Naidu BP, Crivellaro F, Tamang R, Upadhyay S, Sharma VK, Reddy AG, Walimbe SR, Chaubey G, Kivisild T, Singh L. 2010. The influence of natural barriers in shaping the genetic structure of Maharashtra populations. PLoS One. 20;5(12):e15283.
Thangaraj K, Singh L, Reddy AG, Rao VR, Sehgal SC, Underhill PA, Pierson M, Frame IG, Hagelberg E. 2003. Genetic affinities of the Andaman Islanders, a vanishing human population. Curr Biol. 21;13(2):86-93.
Thangaraj K, Sridhar V, Kivisild T, Reddy AG, Chaubey G, Singh VK, Kaur S, Agarawal P, Rai A, Gupta J, Mallick CB, Kumar N, Velavan TP, Suganthan R, Udaykumar D, Kumar R, Mishra R, Khan A, Annapurna C, Singh L. 2005. Different population histories of the Mundari- and Mon-Khmer-speaking Austro-Asiatic tribes inferred from the mtDNA 9-bp deletion/insertion polymorphism in Indian populations. Hum Ge…
Thanseem I, Thangaraj K, Chaubey G, Singh VK, Bhaskar LV, Reddy BM, Reddy AG, ingh L. 2006. Genetic affinities among the lower castes and tribal groups of India: inference from Y chromosome and mitochondrial DNA. BMC Genet. 7;7:42.
Thomas MG, Weale ME, Jones AL, Richards M, Smith A, Redhead N, Torroni A, Scozzari R, Gratrix F, Tarekegn A, Wilson JF, Capelli C, Bradman N, Goldstein DB. 2002. Founding mothers of Jewish communities: geographically separated Jewish groups were independently founded by very few female ancestors. Am J Hum Genet 701411-1420
Tsai LC, Lin CY, Lee JC, Chang JG, Linacre A, Goodwin W. 2001. Sequence polymorphism of mitochondrial D-loop DNA in the Taiwanese Han population. Forensic Sci Int. 15;119(2):239-47.
Tumonggor MK, Karafet TM, Hallmark B, Lansing JS, Sudoyo H, Hammer MF, Cox MP. The Indonesian archipelago: an ancient genetic highway linking Asia and the Pacific. J Hum Genet. 2013 Mar;58(3):165-73.
van Holst Pellekaan SM, Ingman M, Roberts-Thomson J, Harding RM. 2006. Mitochondrial genomics identifies major haplogroups in Aboriginal Australians. Am J Phys Anthropol. 131(2):282-94.
van Oven M, Hämmerle JM, van Schoor M, Kushnick G, Pennekamp P, Zega I, Lao O, Brown L, Kennerknecht I, Kayser M. 2011. Unexpected island effects at an extreme: reduced Y chromosome and mitochondrial DNA diversity in Nias. Mol Biol Evol. 28(4):1349-61.
Vilar MG, Chan CW, Santos DR, Lynch D, Spathis R. 2013. The Origins and Genetic Distinctiveness of the Chamorros of the Marianas Islands: An mtDNA Perspective. Am J Hum Bio 25(1): 116-122.
Volodko NV, Starikovskaya EB, Mazunin IO, Eltsov NP, Naidenko PV, Wallace DC, Sukernik RI. 2008. Mitochondrial genome diversity in arctic Siberians, with particular reference to the evolutionary history of Beringia and Pleistocenic peopling of the Americas. Am J Hum Genet. 82(5):1084-100.
Wang HW, Li YC, Sun F, Zhao M, Mitra B, Chaudhuri TK, Regmi P, Wu SF, Kong QP, Zhang YP. 2012. Revisiting the role of the Himalayas in peopling Nepal: insights from mitochondrial genomes. J Hum Genet. 57(4):228-34.
Wang WZ, Wang CY, Cheng YT, Xu AL, Zhu CL, Wu SF, Kong QP, Zhang YP. 2010. Tracing the origins of Hakka and Chaoshanese by mitochondrial DNA analysis. Am J Phys Anthropol. 141(1):124-30.
Watkins WS, Thara R, Mowry BJ, Zhang Y, Witherspoon DJ, Tolpinrud W, Bamshad MJ, Tirupati S, Padmavati R, Smith H, Nancarrow D, Filippich C, Jorde LB. 2008. Genetic variation in South Indian castes: evidence from Y-chromosome, mitochondrial, and autosomal polymorphisms. BMC Genet. 12;9:86.
Wen B, Li H, Gao S, Mao X, Gao Y, Li F, Zhang F, He Y, Dong Y, Zhang Y, Huang W, Jin J, Xiao C, Lu D, Chakraborty R, Su B, Deka R, Jin L. 2005. Genetic structure of Hmong-Mien speaking populations in East Asia as revealed by mtDNA lineages. Mol Biol Evol. 22(3):725-34.
Wen B, Li H, Lu D, Song X, Zhang F, He Y, Li F, Gao Y, Mao X, Zhang L, Qian J, Tan J, Jin J, Huang W, Deka R, Su B, Chakraborty R, Jin L. 2004a. Genetic evidence supports demic diffusion of Han culture. Nature. 16;431(7006):302-5.
Wen B, Xie X, Gao S, et al. (13 co-authors). 2004b. Analyses of genetic structure of Tibeto-Burman populations reveals sex-biased admixture in southern Tibeto-Burmans. Am J Hum Genet. 74:856–865.
Yao YG, Kong QP, Bandelt HJ, Kivisild T, Zhang YP. 2002b. Phylogeographic differentiation of mitochondrial DNA in Han Chinese. Am J Hum Genet. 70(3):635-51.
Yao YG, Kong QP, Wang CY, Zhu CL, Zhang YP. 2004. Different matrilineal contributions to genetic structure of ethnic groups in the silk road region in china. Mol Biol Evol. 21(12):2265-80.
Yao YG, Lü XM, Luo HR, Li WH, Zhang YP. 2000. Gene admixture in the silk road region of China: evidence from mtDNA and melanocortin 1 receptor polymorphism. Genes Genet Syst. 75(4):173-8.
Yao YG, Nie L, Harpending H, Fu YX, Yuan ZG, Zhang YP. 2002a. Genetic relationship of Chinese ethnic populations revealed by mtDNA sequence diversity. Am J Phys Anthropol. 118(1):63-76.
Yao YG, Zhang YP. 2002c. Phylogeographic analysis of mtDNA variation in four ethnic populations from Yunnan Province: new data and a reappraisal. J Hum Genet. 47(6):311-8.
Yunusbayev B, Metspalu M, Järve M, Kutuev I, Rootsi S, Metspalu E, Behar DM, Varendi K, Sahakyan H, Khusainova R, Yepiskoposyan L, Khusnutdinova EK, Underhill PA, Kivisild T, Villems R. 2012. The Caucasus as an asymmetric semipermeable barrier to ancient human migrations. Mol Biol Evol. 29(1):359-65.
Zhang AM, Jia X, Bi R, Salas A, Li S, Xiao X, Wang P, Guo X, Kong QP, Zhang Q, Yao YG. 2011. Mitochondrial DNA haplogroup background affects LHON, but not suspected LHON, in Chinese patients. PLoS One. 6(11):e27750.
Zhang X, Qi X, Yang Z, Serey B, Sovannary T, Bunnath L, Seang Aun H, Samnom H, Zhang H, Lin Q, van Oven M, Shi H, Su B. 2013. Analysis of mitochondrial genome diversity identifies new and ancient maternal lineages in Cambodian aborigines. Nat commun 4:2599
Zhao M, Kong QP, Wang HW, Peng MS, Xie XD, Wang WZ, Jiayang, Duan JG, Cai MC, Zhao SN, Cidanpingcuo, Tu YQ, Wu SF, Yao YG, Bandelt HJ, Zhang YP. 2009. Mitochondrial genome evidence reveals successful Late Paleolithic settlement on the Tibetan Plateau. Proc Natl Acad Sci U S A. 15;106(50):21230-5.
Zhao Q, Pan S, Qin Z, Cai X, Lu Y, Farina SE, Liu C, Peng J, Xu J, Yin R, Li S, Li J, Li H. 2010. Gene flow between Zhuang and Han populations in the China-Vietnam borderland. J Hum Genet. 55(11):774-6.
Zimmermann B, Bodner M, Amory S, Fendt L, Röck A, Horst D, Horst B, Sanguansermsri T, Parson W, Brandstätter A. 2009. Forensic and phylogeographic characterization of mtDNA lineages from northern Thailand (Chiang Mai). Int J Legal Med. 123(6):495-501.
