# Supplementary material for: Carriers of Mitochondrial DNA Macrohaplogroup N Lineages Reached Australia around 50,000 Years Ago following a Northern Asian Route
Source: PLoS One. 2015 Jun 8;10(6):e0129839. doi: 10.1371/journal.pone.0129839 (PMC4460043; doi:10.1371/journal.pone.0129839)
Supplement: S2 Table — (XLSX) [file pone.0129839.s005.xlsx]

## Sheet: S2 table
Table S2. Regions, sample sizes and references where haplotypes belonging to haplogoups N7, N8, N10, N11, N21 and N22 were detected.
Haplogroup	Region	Sample	Reference
N7	Cambodia	13	Zhang et al. 2013
N8	Cambodia	17	Zhang et al. 2013
	China	1	Kong et al. 2011; Yao et al. 2002a
	Java	7	Hill et al. 2007
	Malaysia	4	Hill et al. 2006
	Thailand	3	Summerer et al. 2014; Zimmermann et al. 2009
	Vietnam	1	Peng et al. 2010
N10	Borneo	5	Hill et al. 2007
	Cambodia	1	Zhang et al. 2013
	China	33	Irwin et al. 2009; Kivild et al. 2002; Kong et al. 2011; Wang et al. 2010; Wen et al. 2004a; Yao et al. 2002a; Yao et al. 2004; Zhang et al. 2011
	China: Tibet	22	Qi et al. 2013; Wen et al. 2004b
	Thailandia	8	Kampuansai et al. 2007; Kunatan et al. 2011; Zimmermann et al. 2009
	Vietnam	2	Irwin et al. 2008
N11	China	10	Kong et al. 2011; Yao et al. 2002b; Zhang et al. 2011
	China:Tibet	16	Kong et al. 2011; Qi et al. 2013; Zhao et al. 2009
	Kyrgyzstan	1	Irwin et al. 2010
	Mongolia	1	Kong et al. 2003
	Philippines	27	Delfin et al. 2014; Gunnarsdóttir et al. 2011a
	Russia	1	Grzybowsk et al. 2007
	Taiwan	2	Ko et al. 2014
N21	Alor archipelago	2	Hill et al. 2007
	Bali island	1	Hill et al. 2007
	Bangladesh	1	Gazi et al. 2013
	Cambodia	31	Zhang et al. 2013
	China	2	Wen et al. 2004a
	Indonesia	8	Tumonggor et al. 2013
	Laos	2	Bodner et al. 2011
	Malaysia	44	Hill et al. 2006; Jinam et al. 2012; Lim et al. 2010; Maruyama et al. 2010; Nur Haslindawaty et al. 2010
	Sulawesi island	1	Hill et al. 2007
	Sumatra	1	Gunnarsdóttir et al. 2011b
	Thailandia	17	Kampuansai et al. 2007; Kunatan et al. 2011
	Vietnam	3	Peng et al. 2010
N22	Indonesia	3	Tumonggor et al. 2013
	Laos	1	Bodner et al. 2011
	Malaysia	12	Hill et al. 2006; Jinam et al. 2012; Lim et al. 2010; Maruyama et al. 2010; Nur Haslindawaty et al. 2010
	Philippines	2	Scholes et al. 2011; Tabbada et al. 2010
	Sumatra	1	Gunnarsdóttir et al. 2011b
	Sumba island	4	Hill et al. 2007
	Thailandia	16	Kaewsutthi t al. 2011; Kampuansai et al. 2007; Kutanan et al. 2011; Zimmermann et al. 2009
	Vietnam	1	Irwin et al. 2008
References are detailed in Supplementary table S1.
